# Supplementary material for: Host blood RNA signatures predict the outcome of tuberculosis treatment
Source: Tuberculosis (Edinb). 2017 Dec;107:48–58. doi: 10.1016/j.tube.2017.08.004 (PMC5658513; doi:10.1016/j.tube.2017.08.004)
Supplement: Supplementary file 6 [file mmc6.xlsx]

## Sheet: Table S1
Table S1. Sample numbers in each group on each platform
		Number of samples
Group Description	Time point	RNA-seq analysis	qRT-PCR meta-analysis	Week 76 analysis (Fig. 1C)	Gene Xpert
TB patients	Baseline	91	90	---	80
Cures	Baseline	78	78	---	69
Cures	Week 1	79	80	---	58
Cures	Week 4	78	79	---	58
Cures	Week 24	82	81	65	70
Cures	Week 76	---	---	66	---
Treatment failures	Baseline	7	7	---	6
Treatment failures	Week 1	6	6	---	6
Treatment failures	Week 4	8	8	---	6
Treatment failures	Week 24	7	8	---	7
Rapid responders	Baseline	18	18	---	15
Rapid responders	Week 1	18	18	---	14
Rapid responders	Week 4	18	17	---	14
Rapid responders	Week 24	17	17	---	13
Non-rapid responders	Baseline	60	60	---	54
Non-rapid responders	Week 1	61	62	---	44
Non-rapid responders	Week 4	60	62	---	44
Non-rapid responders	Week 24	65	64	---	57
PET-CT resolved	Baseline	10	10	---	9
PET-CT resolved	Week 1	9	10	---	7
PET-CT resolved	Week 4	10	11	---	9
PET-CT resolved	Week 24	11	11	---	10
PET-CT unresolved	Baseline	66	66	---	58
PET-CT unresolved	Week 1	68	68	---	49
PET-CT unresolved	Week 4	66	66	---	48
PET-CT unresolved	Week 24	71	70	---	60
Healthy controls	---	28	29	29	4

## Sheet: Table S2
Table S2. Discrimination statistics for all signatures. AUCs above .5 indicate that signature scores are higher in Group 1 than in Group 2.
				ACS COR		DISEASE		FAILURE		RESPONSE5		Gene Xpert
Group 1	Time point 1	Group 2	Time point 2	AUC	P	AUC	P	AUC	P	AUC	P	AUC	P
TB patients	Baseline	Controls	---	0.940934	1.75908e-13	0.982732	7.35922e-17	0.806907	2.48986e-07	0.969349	1.73492e-14	0.98125	0.000629194
Cures	Baseline	Controls	---	0.940934	8.66644e-13	0.981227	6.30348e-16	0.782509	2.25507e-06	0.966401	7.30901e-14	0.978261	0.0007136
Cures	Week 1	Controls	---	0.867541	3.50648e-09	0.877486	1.43782e-09	0.755425	1.35032e-05	0.903017	7.36699e-11	0.922414	0.00250226
Cures	Week 4	Controls	---	0.840659	3.69099e-08	0.784112	3.48127e-06	0.734661	5.60427e-05	0.845482	2.08742e-08	0.87069	0.00646173
Cures	Week 24	Controls	---	0.694686	0.00107967	0.526568	0.32849	0.601481	0.031913	0.719029	0.000244245	0.628571	0.129807
Cures	Baseline	Cures	Week 1	0.708374	1.77864e-06	0.826112	2.10473e-13	0.509981	0.413947	0.753526	1.8981e-08	0.593203	0.0356334
Cures	Baseline	Cures	Week 4	0.698882	4.35847e-06	0.866371	2.6523e-16	0.577909	0.0440338	0.827816	6.70651e-13	0.723888	7.10596e-06
Cures	Baseline	Cures	Week 24	0.891886	2.48284e-18	0.980847	2.30287e-27	0.700594	2.36412e-06	0.936056	1.15097e-21	0.945652	3.97931e-21
Treatment failures	Baseline	Cures	Baseline	0.569597	0.260529	0.604396	0.139907	1	5.47829e-06	0.915751	0.000146805	0.76087	0.0178803
Treatment failures	Week 1	Cures	Week 1	0.637131	0.130641	0.716245	0.0398417	0.75211	0.0189162	0.84375	0.00264734	0.626437	0.157841
Treatment failures	Week 4	Cures	Week 4	0.720353	0.0184127	0.698718	0.0325358	0.706731	0.0255242	0.799051	0.00281258	0.646552	0.120859
Treatment failures	Week 24	Cures	Week 24	0.946864	4.64056e-05	0.991289	3.10758e-06	0.831882	0.000747963	0.953704	1.27642e-05	0.97551	3.67009e-07
PET-CT unresolved	Baseline	PET-CT resolved	Baseline	0.640152	0.0672446	0.726515	0.00372444	0.668182	0.0427305	0.740909	0.00743395	0.636973	0.0958393
PET-CT unresolved	Week 1	PET-CT resolved	Week 1	0.642974	0.0813001	0.748366	0.00810874	0.679739	0.0385115	0.726471	0.0108895	0.71137	0.0369234
PET-CT unresolved	Week 4	PET-CT resolved	Week 4	0.679545	0.0317284	0.768939	0.00315849	0.517424	0.431332	0.721763	0.0097348	0.694444	0.0325755
PET-CT unresolved	Week 24	PET-CT resolved	Week 24	0.72023	0.00975625	0.699744	0.0118135	0.514085	0.436453	0.568831	0.234605	0.526667	0.367439
Non-rapid responders	Baseline	Rapid responders	Baseline	0.713889	0.00190751	0.650926	0.0115915	0.533796	0.332862	0.641667	0.035259	0.812346	0.000119483
Non-rapid responders	Week 1	Rapid responders	Week 1	0.67714	0.0108107	0.650729	0.026784	0.501366	0.495248	0.586918	0.133103	0.843344	6.11738e-05
Non-rapid responders	Week 4	Rapid responders	Week 4	0.695833	0.00518618	0.636574	0.0399414	0.559259	0.220358	0.542694	0.297756	0.909091	2.01354e-06
Non-rapid responders	Week 24	Rapid responders	Week 24	0.518552	0.40944	0.40724	0.896214	0.360633	0.976085	0.421875	0.839303	0.657895	0.0110002

## Sheet: Table S3
Table S3. Genes differentially-expressed between treatment failures and cures at baseline. AUCs close to 1 indicate that a gene is higher in treatment failures, AUCs close to 0 indicate that a gene is higher in cures.
ENSEMBL ID	Gene Symbol	AUC	p	FDR	Regulation
ENSG00000134910	STT3A	0.040293	6.21379e-05	0.292245	Higher in cures
ENSG00000103544	C16orf62	0.0934066	0.000398701	0.292245	Higher in cures
ENSG00000114867	EIF4G1	0.0934066	0.000398701	0.292245	Higher in cures
ENSG00000175567	UCP2	0.104396	0.000571007	0.292245	Higher in cures
ENSG00000160194	NDUFV3	0.106227	0.000605723	0.292245	Higher in cures
ENSG00000138674	SEC31A	0.108059	0.000642396	0.292245	Higher in cures
ENSG00000145996	CDKAL1	0.113553	0.000765176	0.292245	Higher in cures
ENSG00000067704	IARS2	0.113553	0.000765176	0.292245	Higher in cures
ENSG00000131558	EXOC4	0.117216	0.000858775	0.292245	Higher in cures
ENSG00000136813	KIAA0368	0.117216	0.000858775	0.292245	Higher in cures
ENSG00000163399	ATP1A1	0.119048	0.000909456	0.292245	Higher in cures
ENSG00000132792	CTNNBL1	0.119048	0.000909456	0.292245	Higher in cures
ENSG00000090863	GLG1	0.119048	0.000909456	0.292245	Higher in cures
ENSG00000164037	SLC9B1	0.119048	0.000909456	0.292245	Higher in cures
ENSG00000173692	PSMD1	0.120879	0.000962897	0.292245	Higher in cures
ENSG00000100077	ADRBK2	0.122711	0.00101923	0.292245	Higher in cures
ENSG00000134897	BIVM	0.122711	0.00101923	0.292245	Higher in cures
ENSG00000144468	RHBDD1	0.122711	0.00101923	0.292245	Higher in cures
ENSG00000175216	CKAP5	0.124542	0.00107861	0.292245	Higher in cures
ENSG00000082516	GEMIN5	0.124542	0.00107861	0.292245	Higher in cures
ENSG00000082641	NFE2L1	0.124542	0.00107861	0.292245	Higher in cures
ENSG00000079819	EPB41L2	0.126374	0.00114117	0.292245	Higher in cures
ENSG00000136193	SCRN1	0.126374	0.00114117	0.292245	Higher in cures
ENSG00000125740	FOSB	0.128205	0.00120707	0.292245	Higher in cures
ENSG00000149639	SOGA1	0.128205	0.00120707	0.292245	Higher in cures
ENSG00000171723	GPHN	0.130037	0.00127647	0.292245	Higher in cures
ENSG00000165280	VCP	0.130037	0.00127647	0.292245	Higher in cures
ENSG00000143578	CREB3L4	0.131868	0.00134954	0.292245	Higher in cures
ENSG00000173230	GOLGB1	0.131868	0.00134954	0.292245	Higher in cures
ENSG00000120029	C10orf76	0.1337	0.00142645	0.292245	Higher in cures
ENSG00000171603	CLSTN1	0.1337	0.00142645	0.292245	Higher in cures
ENSG00000127463	EMC1	0.1337	0.00142645	0.292245	Higher in cures
ENSG00000044574	HSPA5	0.1337	0.00142645	0.292245	Higher in cures
ENSG00000175198	PCCA	0.1337	0.00142645	0.292245	Higher in cures
ENSG00000110514	MADD	0.135531	0.00150738	0.292245	Higher in cures
ENSG00000160602	NEK8	0.135531	0.00150738	0.292245	Higher in cures
ENSG00000085377	PREP	0.135531	0.00150738	0.292245	Higher in cures
ENSG00000136875	PRPF4	0.135531	0.00150738	0.292245	Higher in cures
ENSG00000185024	BRF1	0.137363	0.00159252	0.292245	Higher in cures
ENSG00000165698	C9orf9	0.137363	0.00159252	0.292245	Higher in cures
ENSG00000089876	DHX32	0.137363	0.00159252	0.292245	Higher in cures
ENSG00000149428	HYOU1	0.137363	0.00159252	0.292245	Higher in cures
ENSG00000213024	NUP62	0.137363	0.00159252	0.292245	Higher in cures
ENSG00000138758	SEPT11	0.139194	0.00168207	0.292245	Higher in cures
ENSG00000184708	EIF4ENIF1	0.139194	0.00168207	0.292245	Higher in cures
ENSG00000138698	RAP1GDS1	0.139194	0.00168207	0.292245	Higher in cures
ENSG00000182973	CNOT10	0.141026	0.00177623	0.292245	Higher in cures
ENSG00000158417	EIF5B	0.141026	0.00177623	0.292245	Higher in cures
ENSG00000144036	EXOC6B	0.141026	0.00177623	0.292245	Higher in cures
ENSG00000152939	MARVELD2	0.141026	0.00177623	0.292245	Higher in cures
ENSG00000256582	RP11-75L1.1	0.141026	0.00177623	0.292245	Higher in cures
ENSG00000072501	SMC1A	0.141026	0.00177623	0.292245	Higher in cures
ENSG00000111962	UST	0.141026	0.00177623	0.292245	Higher in cures
ENSG00000204574	ABCF1	0.142857	0.00187522	0.292245	Higher in cures
ENSG00000182809	CRIP2	0.142857	0.00187522	0.292245	Higher in cures
ENSG00000124228	DDX27	0.142857	0.00187522	0.292245	Higher in cures
ENSG00000069329	VPS35	0.142857	0.00187522	0.292245	Higher in cures
ENSG00000049192	ADAMTS6	0.144689	0.00197925	0.292245	Higher in cures
ENSG00000154309	DISP1	0.144689	0.00197925	0.292245	Higher in cures
ENSG00000140598	EFTUD1	0.144689	0.00197925	0.292245	Higher in cures
ENSG00000119537	KDSR	0.144689	0.00197925	0.292245	Higher in cures
ENSG00000084444	KIAA1467	0.144689	0.00197925	0.292245	Higher in cures
ENSG00000100888	CHD8	0.14652	0.00208855	0.292245	Higher in cures
ENSG00000122218	COPA	0.14652	0.00208855	0.292245	Higher in cures
ENSG00000189091	SF3B3	0.14652	0.00208855	0.292245	Higher in cures
ENSG00000197157	SND1	0.14652	0.00208855	0.292245	Higher in cures
ENSG00000103353	UBFD1	0.14652	0.00208855	0.292245	Higher in cures
ENSG00000162909	CAPN2	0.148352	0.00220337	0.292245	Higher in cures
ENSG00000082805	ERC1	0.148352	0.00220337	0.292245	Higher in cures
ENSG00000163214	DHX57	0.150183	0.00232394	0.292245	Higher in cures
ENSG00000125844	RRBP1	0.150183	0.00232394	0.292245	Higher in cures
ENSG00000070915	SLC12A3	0.150183	0.00232394	0.292245	Higher in cures
ENSG00000134262	AP4B1	0.152015	0.00245053	0.292245	Higher in cures
ENSG00000009954	BAZ1B	0.152015	0.00245053	0.292245	Higher in cures
ENSG00000093072	CECR1	0.152015	0.00245053	0.292245	Higher in cures
ENSG00000108883	EFTUD2	0.152015	0.00245053	0.292245	Higher in cures
ENSG00000069248	NUP133	0.152015	0.00245053	0.292245	Higher in cures
ENSG00000116127	ALMS1	0.153846	0.0025834	0.292245	Higher in cures
ENSG00000122507	BBS9	0.153846	0.0025834	0.292245	Higher in cures
ENSG00000165733	BMS1	0.153846	0.0025834	0.292245	Higher in cures
ENSG00000136628	EPRS	0.153846	0.0025834	0.292245	Higher in cures
ENSG00000128908	INO80	0.153846	0.0025834	0.292245	Higher in cures
ENSG00000160789	LMNA	0.153846	0.0025834	0.292245	Higher in cures
ENSG00000169105	CHST14	0.155678	0.00272283	0.292245	Higher in cures
ENSG00000143493	INTS7	0.155678	0.00272283	0.292245	Higher in cures
ENSG00000065989	PDE4A	0.155678	0.00272283	0.292245	Higher in cures
ENSG00000197694	SPTAN1	0.155678	0.00272283	0.292245	Higher in cures
ENSG00000187555	USP7	0.155678	0.00272283	0.292245	Higher in cures
ENSG00000119596	YLPM1	0.155678	0.00272283	0.292245	Higher in cures
ENSG00000159921	GNE	0.157509	0.0028691	0.292245	Higher in cures
ENSG00000140968	IRF8	0.157509	0.0028691	0.292245	Higher in cures
ENSG00000148814	LRRC27	0.157509	0.0028691	0.292245	Higher in cures
ENSG00000174231	PRPF8	0.157509	0.0028691	0.292245	Higher in cures
ENSG00000167881	SRP68	0.157509	0.0028691	0.292245	Higher in cures
ENSG00000134909	ARHGAP32	0.159341	0.00302251	0.292245	Higher in cures
ENSG00000167601	AXL	0.159341	0.00302251	0.292245	Higher in cures
ENSG00000111642	CHD4	0.159341	0.00302251	0.292245	Higher in cures
ENSG00000037637	FBXO42	0.159341	0.00302251	0.292245	Higher in cures
ENSG00000095319	NUP188	0.159341	0.00302251	0.292245	Higher in cures
ENSG00000143799	PARP1	0.159341	0.00302251	0.292245	Higher in cures
ENSG00000131378	RFTN1	0.159341	0.00302251	0.292245	Higher in cures
ENSG00000140553	UNC45A	0.159341	0.00302251	0.292245	Higher in cures
ENSG00000119285	HEATR1	0.161172	0.00318337	0.292245	Higher in cures
ENSG00000004487	KDM1A	0.161172	0.00318337	0.292245	Higher in cures
ENSG00000133789	SWAP70	0.161172	0.00318337	0.292245	Higher in cures
ENSG00000109944	C11orf63	0.163004	0.003352	0.292245	Higher in cures
ENSG00000198663	C6orf89	0.163004	0.003352	0.292245	Higher in cures
ENSG00000106263	EIF3B	0.163004	0.003352	0.292245	Higher in cures
ENSG00000166886	NAB2	0.163004	0.003352	0.292245	Higher in cures
ENSG00000151779	NBAS	0.163004	0.003352	0.292245	Higher in cures
ENSG00000124571	XPO5	0.163004	0.003352	0.292245	Higher in cures
ENSG00000066827	ZFAT	0.163004	0.003352	0.292245	Higher in cures
ENSG00000163686	ABHD6	0.164835	0.00352872	0.292245	Higher in cures
ENSG00000117593	DARS2	0.164835	0.00352872	0.292245	Higher in cures
ENSG00000167986	DDB1	0.164835	0.00352872	0.292245	Higher in cures
ENSG00000128829	EIF2AK4	0.164835	0.00352872	0.292245	Higher in cures
ENSG00000134899	ERCC5	0.164835	0.00352872	0.292245	Higher in cures
ENSG00000117385	LEPRE1	0.164835	0.00352872	0.292245	Higher in cures
ENSG00000136098	NEK3	0.164835	0.00352872	0.292245	Higher in cures
ENSG00000173473	SMARCC1	0.164835	0.00352872	0.292245	Higher in cures
ENSG00000131504	DIAPH1	0.166667	0.00371388	0.292245	Higher in cures
ENSG00000004399	PLXND1	0.166667	0.00371388	0.292245	Higher in cures
ENSG00000135597	REPS1	0.166667	0.00371388	0.292245	Higher in cures
ENSG00000147130	ZMYM3	0.166667	0.00371388	0.292245	Higher in cures
ENSG00000101442	ACTR5	0.168498	0.00390783	0.292245	Higher in cures
ENSG00000065000	AP3D1	0.168498	0.00390783	0.292245	Higher in cures
ENSG00000197102	DYNC1H1	0.168498	0.00390783	0.292245	Higher in cures
ENSG00000089597	GANAB	0.168498	0.00390783	0.292245	Higher in cures
ENSG00000170445	HARS	0.168498	0.00390783	0.292245	Higher in cures
ENSG00000137713	PPP2R1B	0.168498	0.00390783	0.292245	Higher in cures
ENSG00000163629	PTPN13	0.168498	0.00390783	0.292245	Higher in cures
ENSG00000160439	RDH13	0.168498	0.00390783	0.292245	Higher in cures
ENSG00000227500	SCAMP4	0.168498	0.00390783	0.292245	Higher in cures
ENSG00000158545	ZC3H18	0.168498	0.00390783	0.292245	Higher in cures
ENSG00000143437	ARNT	0.17033	0.00411093	0.292245	Higher in cures
ENSG00000101266	CSNK2A1	0.17033	0.00411093	0.292245	Higher in cures
ENSG00000197021	CXorf40B	0.17033	0.00411093	0.292245	Higher in cures
ENSG00000112685	EXOC2	0.17033	0.00411093	0.292245	Higher in cures
ENSG00000173905	GOLIM4	0.17033	0.00411093	0.292245	Higher in cures
ENSG00000152127	MGAT5	0.17033	0.00411093	0.292245	Higher in cures
ENSG00000188613	NANOS1	0.17033	0.00411093	0.292245	Higher in cures
ENSG00000162711	NLRP3	0.17033	0.00411093	0.292245	Higher in cures
ENSG00000113569	NUP155	0.17033	0.00411093	0.292245	Higher in cures
ENSG00000136811	ODF2	0.17033	0.00411093	0.292245	Higher in cures
ENSG00000087263	OGFOD1	0.17033	0.00411093	0.292245	Higher in cures
ENSG00000107959	PITRM1	0.17033	0.00411093	0.292245	Higher in cures
ENSG00000175166	PSMD2	0.17033	0.00411093	0.292245	Higher in cures
ENSG00000143374	TARS2	0.17033	0.00411093	0.292245	Higher in cures
ENSG00000137574	TGS1	0.17033	0.00411093	0.292245	Higher in cures
ENSG00000081760	AACS	0.172161	0.00432357	0.292245	Higher in cures
ENSG00000010610	CD4	0.172161	0.00432357	0.292245	Higher in cures
ENSG00000119203	CPSF3	0.172161	0.00432357	0.292245	Higher in cures
ENSG00000100592	DAAM1	0.172161	0.00432357	0.292245	Higher in cures
ENSG00000145833	DDX46	0.172161	0.00432357	0.292245	Higher in cures
ENSG00000136960	ENPP2	0.172161	0.00432357	0.292245	Higher in cures
ENSG00000204120	GIGYF2	0.172161	0.00432357	0.292245	Higher in cures
ENSG00000047849	MAP4	0.172161	0.00432357	0.292245	Higher in cures
ENSG00000174004	NRROS	0.172161	0.00432357	0.292245	Higher in cures
ENSG00000116005	PCYOX1	0.172161	0.00432357	0.292245	Higher in cures
ENSG00000272644	RP11-33O4.1	0.172161	0.00432357	0.292245	Higher in cures
ENSG00000234917	RP5-994D16.3	0.172161	0.00432357	0.292245	Higher in cures
ENSG00000156304	SCAF4	0.172161	0.00432357	0.292245	Higher in cures
ENSG00000176986	SEC24C	0.172161	0.00432357	0.292245	Higher in cures
ENSG00000011007	TCEB3	0.172161	0.00432357	0.292245	Higher in cures
ENSG00000182606	TRAK1	0.172161	0.00432357	0.292245	Higher in cures
ENSG00000018610	CXorf56	0.173993	0.00454613	0.292245	Higher in cures
ENSG00000172269	DPAGT1	0.173993	0.00454613	0.292245	Higher in cures
ENSG00000100350	FOXRED2	0.173993	0.00454613	0.292245	Higher in cures
ENSG00000227345	PARG	0.173993	0.00454613	0.292245	Higher in cures
ENSG00000143157	POGK	0.173993	0.00454613	0.292245	Higher in cures
ENSG00000263731	RP11-498C9.15	0.173993	0.00454613	0.292245	Higher in cures
ENSG00000075856	SART3	0.173993	0.00454613	0.292245	Higher in cures
ENSG00000127616	SMARCA4	0.173993	0.00454613	0.292245	Higher in cures
ENSG00000119777	TMEM214	0.173993	0.00454613	0.292245	Higher in cures
ENSG00000086827	ZW10	0.173993	0.00454613	0.292245	Higher in cures
ENSG00000119711	ALDH6A1	0.175824	0.00477902	0.292245	Higher in cures
ENSG00000106078	COBL	0.175824	0.00477902	0.292245	Higher in cures
ENSG00000135775	COG2	0.175824	0.00477902	0.292245	Higher in cures
ENSG00000181789	COPG1	0.175824	0.00477902	0.292245	Higher in cures
ENSG00000173402	DAG1	0.175824	0.00477902	0.292245	Higher in cures
ENSG00000138002	IFT172	0.175824	0.00477902	0.292245	Higher in cures
ENSG00000104998	IL27RA	0.175824	0.00477902	0.292245	Higher in cures
ENSG00000132275	RRP8	0.175824	0.00477902	0.292245	Higher in cures
ENSG00000071894	CPSF1	0.177656	0.00502266	0.292245	Higher in cures
ENSG00000151914	DST	0.177656	0.00502266	0.292245	Higher in cures
ENSG00000104884	ERCC2	0.177656	0.00502266	0.292245	Higher in cures
ENSG00000171824	EXOSC10	0.177656	0.00502266	0.292245	Higher in cures
ENSG00000010810	FYN	0.177656	0.00502266	0.292245	Higher in cures
ENSG00000139629	GALNT6	0.177656	0.00502266	0.292245	Higher in cures
ENSG00000133835	HSD17B4	0.177656	0.00502266	0.292245	Higher in cures
ENSG00000204084	INPP5B	0.177656	0.00502266	0.292245	Higher in cures
ENSG00000075945	KIFAP3	0.177656	0.00502266	0.292245	Higher in cures
ENSG00000188976	NOC2L	0.177656	0.00502266	0.292245	Higher in cures
ENSG00000115970	THADA	0.177656	0.00502266	0.292245	Higher in cures
ENSG00000167721	TSR1	0.177656	0.00502266	0.292245	Higher in cures
ENSG00000112486	CCR6	0.179487	0.00527747	0.292245	Higher in cures
ENSG00000122223	CD244	0.179487	0.00527747	0.292245	Higher in cures
ENSG00000160049	DFFA	0.179487	0.00527747	0.292245	Higher in cures
ENSG00000116641	DOCK7	0.179487	0.00527747	0.292245	Higher in cures
ENSG00000117868	ESYT2	0.179487	0.00527747	0.292245	Higher in cures
ENSG00000115053	NCL	0.179487	0.00527747	0.292245	Higher in cures
ENSG00000165671	NSD1	0.179487	0.00527747	0.292245	Higher in cures
ENSG00000170542	SERPINB9	0.179487	0.00527747	0.292245	Higher in cures
ENSG00000169375	SIN3A	0.179487	0.00527747	0.292245	Higher in cures
ENSG00000107882	SUFU	0.179487	0.00527747	0.292245	Higher in cures
ENSG00000156709	AIFM1	0.181319	0.0055439	0.292245	Higher in cures
ENSG00000188352	FOCAD	0.181319	0.0055439	0.292245	Higher in cures
ENSG00000108592	FTSJ3	0.181319	0.0055439	0.292245	Higher in cures
ENSG00000110756	HPS5	0.181319	0.0055439	0.292245	Higher in cures
ENSG00000113013	HSPA9	0.181319	0.0055439	0.292245	Higher in cures
ENSG00000119912	IDE	0.181319	0.0055439	0.292245	Higher in cures
ENSG00000171105	INSR	0.181319	0.0055439	0.292245	Higher in cures
ENSG00000112992	NNT	0.181319	0.0055439	0.292245	Higher in cures
ENSG00000155561	NUP205	0.181319	0.0055439	0.292245	Higher in cures
ENSG00000110048	OSBP	0.181319	0.0055439	0.292245	Higher in cures
ENSG00000148843	PDCD11	0.181319	0.0055439	0.292245	Higher in cures
ENSG00000011304	PTBP1	0.181319	0.0055439	0.292245	Higher in cures
ENSG00000135457	TFCP2	0.181319	0.0055439	0.292245	Higher in cures
ENSG00000043514	TRIT1	0.181319	0.0055439	0.292245	Higher in cures
ENSG00000100304	TTLL12	0.181319	0.0055439	0.292245	Higher in cures
ENSG00000111667	USP5	0.181319	0.0055439	0.292245	Higher in cures
ENSG00000182362	YBEY	0.181319	0.0055439	0.292245	Higher in cures
ENSG00000146463	ZMYM4	0.181319	0.0055439	0.292245	Higher in cures
ENSG00000033050	ABCF2	0.18315	0.00582241	0.292245	Higher in cures
ENSG00000149476	DAK	0.18315	0.00582241	0.292245	Higher in cures
ENSG00000168872	DDX19A	0.18315	0.00582241	0.292245	Higher in cures
ENSG00000127418	FGFRL1	0.18315	0.00582241	0.292245	Higher in cures
ENSG00000143641	GALNT2	0.18315	0.00582241	0.292245	Higher in cures
ENSG00000107937	GTPBP4	0.18315	0.00582241	0.292245	Higher in cures
ENSG00000081985	IL12RB2	0.18315	0.00582241	0.292245	Higher in cures
ENSG00000132305	IMMT	0.18315	0.00582241	0.292245	Higher in cures
ENSG00000198682	PAPSS2	0.18315	0.00582241	0.292245	Higher in cures
ENSG00000140694	PARN	0.18315	0.00582241	0.292245	Higher in cures
ENSG00000135119	RNFT2	0.18315	0.00582241	0.292245	Higher in cures
ENSG00000149136	SSRP1	0.18315	0.00582241	0.292245	Higher in cures
ENSG00000109111	SUPT6H	0.18315	0.00582241	0.292245	Higher in cures
ENSG00000160293	VAV2	0.18315	0.00582241	0.292245	Higher in cures
ENSG00000100412	ACO2	0.184982	0.00611347	0.292245	Higher in cures
ENSG00000100280	AP1B1	0.184982	0.00611347	0.292245	Higher in cures
ENSG00000089091	DZANK1	0.184982	0.00611347	0.292245	Higher in cures
ENSG00000092820	EZR	0.184982	0.00611347	0.292245	Higher in cures
ENSG00000213185	FAM24B	0.184982	0.00611347	0.292245	Higher in cures
ENSG00000124767	GLO1	0.184982	0.00611347	0.292245	Higher in cures
ENSG00000215271	HOMEZ	0.184982	0.00611347	0.292245	Higher in cures
ENSG00000100379	KCTD17	0.184982	0.00611347	0.292245	Higher in cures
ENSG00000100395	L3MBTL2	0.184982	0.00611347	0.292245	Higher in cures
ENSG00000114988	LMAN2L	0.184982	0.00611347	0.292245	Higher in cures
ENSG00000159708	LRRC36	0.184982	0.00611347	0.292245	Higher in cures
ENSG00000130764	LRRC47	0.184982	0.00611347	0.292245	Higher in cures
ENSG00000085511	MAP3K4	0.184982	0.00611347	0.292245	Higher in cures
ENSG00000184117	NIPSNAP1	0.184982	0.00611347	0.292245	Higher in cures
ENSG00000147140	NONO	0.184982	0.00611347	0.292245	Higher in cures
ENSG00000009830	POMT2	0.184982	0.00611347	0.292245	Higher in cures
ENSG00000165632	TAF3	0.184982	0.00611347	0.292245	Higher in cures
ENSG00000105875	WDR91	0.184982	0.00611347	0.292245	Higher in cures
ENSG00000090861	AARS	0.186813	0.00641758	0.292245	Higher in cures
ENSG00000168710	AHCYL1	0.186813	0.00641758	0.292245	Higher in cures
ENSG00000136425	CIB2	0.186813	0.00641758	0.292245	Higher in cures
ENSG00000125107	CNOT1	0.186813	0.00641758	0.292245	Higher in cures
ENSG00000173786	CNP	0.186813	0.00641758	0.292245	Higher in cures
ENSG00000198561	CTNND1	0.186813	0.00641758	0.292245	Higher in cures
ENSG00000117597	DIEXF	0.186813	0.00641758	0.292245	Higher in cures
ENSG00000141543	EIF4A3	0.186813	0.00641758	0.292245	Higher in cures
ENSG00000196924	FLNA	0.186813	0.00641758	0.292245	Higher in cures
ENSG00000214960	ISPD	0.186813	0.00641758	0.292245	Higher in cures
ENSG00000129347	KRI1	0.186813	0.00641758	0.292245	Higher in cures
ENSG00000011376	LARS2	0.186813	0.00641758	0.292245	Higher in cures
ENSG00000129680	MAP7D3	0.186813	0.00641758	0.292245	Higher in cures
ENSG00000116062	MSH6	0.186813	0.00641758	0.292245	Higher in cures
ENSG00000124160	NCOA5	0.186813	0.00641758	0.292245	Higher in cures
ENSG00000037474	NSUN2	0.186813	0.00641758	0.292245	Higher in cures
ENSG00000102900	NUP93	0.186813	0.00641758	0.292245	Higher in cures
ENSG00000122512	PMS2	0.186813	0.00641758	0.292245	Higher in cures
ENSG00000148606	POLR3A	0.186813	0.00641758	0.292245	Higher in cures
ENSG00000118705	RPN2	0.186813	0.00641758	0.292245	Higher in cures
ENSG00000213689	TREX1	0.186813	0.00641758	0.292245	Higher in cures
ENSG00000154914	USP43	0.186813	0.00641758	0.292245	Higher in cures
ENSG00000196378	ZNF34	0.186813	0.00641758	0.292245	Higher in cures
ENSG00000147144	CCDC120	0.188645	0.00673522	0.292245	Higher in cures
ENSG00000112149	CD83	0.188645	0.00673522	0.292245	Higher in cures
ENSG00000130816	DNMT1	0.188645	0.00673522	0.292245	Higher in cures
ENSG00000113360	DROSHA	0.188645	0.00673522	0.292245	Higher in cures
ENSG00000124780	KCNK17	0.188645	0.00673522	0.292245	Higher in cures
ENSG00000102854	MSLN	0.188645	0.00673522	0.292245	Higher in cures
ENSG00000165688	PMPCA	0.188645	0.00673522	0.292245	Higher in cures
ENSG00000185668	POU3F1	0.188645	0.00673522	0.292245	Higher in cures
ENSG00000124784	RIOK1	0.188645	0.00673522	0.292245	Higher in cures
ENSG00000080503	SMARCA2	0.188645	0.00673522	0.292245	Higher in cures
ENSG00000138375	SMARCAL1	0.188645	0.00673522	0.292245	Higher in cures
ENSG00000067369	TP53BP1	0.188645	0.00673522	0.292245	Higher in cures
ENSG00000087274	ADD1	0.190476	0.00706693	0.292245	Higher in cures
ENSG00000088812	ATRN	0.190476	0.00706693	0.292245	Higher in cures
ENSG00000183337	BCOR	0.190476	0.00706693	0.292245	Higher in cures
ENSG00000075275	CELSR1	0.190476	0.00706693	0.292245	Higher in cures
ENSG00000198730	CTR9	0.190476	0.00706693	0.292245	Higher in cures
ENSG00000164465	DCBLD1	0.190476	0.00706693	0.292245	Higher in cures
ENSG00000128191	DGCR8	0.190476	0.00706693	0.292245	Higher in cures
ENSG00000163687	DNASE1L3	0.190476	0.00706693	0.292245	Higher in cures
ENSG00000112855	HARS2	0.190476	0.00706693	0.292245	Higher in cures
ENSG00000104299	INTS9	0.190476	0.00706693	0.292245	Higher in cures
ENSG00000102221	JADE3	0.190476	0.00706693	0.292245	Higher in cures
ENSG00000133706	LARS	0.190476	0.00706693	0.292245	Higher in cures
ENSG00000141503	MINK1	0.190476	0.00706693	0.292245	Higher in cures
ENSG00000166197	NOLC1	0.190476	0.00706693	0.292245	Higher in cures
ENSG00000145882	PCYOX1L	0.190476	0.00706693	0.292245	Higher in cures
ENSG00000013503	POLR3B	0.190476	0.00706693	0.292245	Higher in cures
ENSG00000105618	PRPF31	0.190476	0.00706693	0.292245	Higher in cures
ENSG00000153201	RANBP2	0.190476	0.00706693	0.292245	Higher in cures
ENSG00000163935	SFMBT1	0.190476	0.00706693	0.292245	Higher in cures
ENSG00000070814	TCOF1	0.190476	0.00706693	0.292245	Higher in cures
ENSG00000077097	TOP2B	0.190476	0.00706693	0.292245	Higher in cures
ENSG00000160695	VPS11	0.190476	0.00706693	0.292245	Higher in cures
ENSG00000215421	ZNF407	0.190476	0.00706693	0.292245	Higher in cures
ENSG00000131473	ACLY	0.192308	0.00741324	0.292245	Higher in cures
ENSG00000124942	AHNAK	0.192308	0.00741324	0.292245	Higher in cures
ENSG00000158941	CCAR2	0.192308	0.00741324	0.292245	Higher in cures
ENSG00000198824	CHAMP1	0.192308	0.00741324	0.292245	Higher in cures
ENSG00000197312	DDI2	0.192308	0.00741324	0.292245	Higher in cures
ENSG00000198420	FAM115A	0.192308	0.00741324	0.292245	Higher in cures
ENSG00000126107	HECTD3	0.192308	0.00741324	0.292245	Higher in cures
ENSG00000170606	HSPA4	0.192308	0.00741324	0.292245	Higher in cures
ENSG00000149262	INTS4	0.192308	0.00741324	0.292245	Higher in cures
ENSG00000139626	ITGB7	0.192308	0.00741324	0.292245	Higher in cures
ENSG00000198589	LRBA	0.192308	0.00741324	0.292245	Higher in cures
ENSG00000169032	MAP2K1	0.192308	0.00741324	0.292245	Higher in cures
ENSG00000146085	MUT	0.192308	0.00741324	0.292245	Higher in cures
ENSG00000109099	PMP22	0.192308	0.00741324	0.292245	Higher in cures
ENSG00000004534	RBM6	0.192308	0.00741324	0.292245	Higher in cures
ENSG00000156253	RWDD2B	0.192308	0.00741324	0.292245	Higher in cures
ENSG00000139613	SMARCC2	0.192308	0.00741324	0.292245	Higher in cures
ENSG00000130340	SNX9	0.192308	0.00741324	0.292245	Higher in cures
ENSG00000124214	STAU1	0.192308	0.00741324	0.292245	Higher in cures
ENSG00000109189	USP46	0.192308	0.00741324	0.292245	Higher in cures
ENSG00000204311	DFNB59	0.194139	0.00777468	0.292245	Higher in cures
ENSG00000107554	DNMBP	0.194139	0.00777468	0.292245	Higher in cures
ENSG00000139641	ESYT1	0.194139	0.00777468	0.292245	Higher in cures
ENSG00000094631	HDAC6	0.194139	0.00777468	0.292245	Higher in cures
ENSG00000007202	KIAA0100	0.194139	0.00777468	0.292245	Higher in cures
ENSG00000184967	NOC4L	0.194139	0.00777468	0.292245	Higher in cures
ENSG00000158528	PPP1R9A	0.194139	0.00777468	0.292245	Higher in cures
ENSG00000114993	RTKN	0.194139	0.00777468	0.292245	Higher in cures
ENSG00000065054	SLC9A3R2	0.194139	0.00777468	0.292245	Higher in cures
ENSG00000103047	TANGO6	0.194139	0.00777468	0.292245	Higher in cures
ENSG00000123297	TSFM	0.194139	0.00777468	0.292245	Higher in cures
ENSG00000136709	WDR33	0.194139	0.00777468	0.292245	Higher in cures
ENSG00000087008	ACOX3	0.195971	0.00815184	0.292245	Higher in cures
ENSG00000130643	CALY	0.195971	0.00815184	0.292245	Higher in cures
ENSG00000094916	CBX5	0.195971	0.00815184	0.292245	Higher in cures
ENSG00000136807	CDK9	0.195971	0.00815184	0.292245	Higher in cures
ENSG00000158623	COPG2	0.195971	0.00815184	0.292245	Higher in cures
ENSG00000134574	DDB2	0.195971	0.00815184	0.292245	Higher in cures
ENSG00000100150	DEPDC5	0.195971	0.00815184	0.292245	Higher in cures
ENSG00000254986	DPP3	0.195971	0.00815184	0.292245	Higher in cures
ENSG00000135108	FBXO21	0.195971	0.00815184	0.292245	Higher in cures
ENSG00000168386	FILIP1L	0.195971	0.00815184	0.292245	Higher in cures
ENSG00000089154	GCN1L1	0.195971	0.00815184	0.292245	Higher in cures
ENSG00000166974	MAPRE2	0.195971	0.00815184	0.292245	Higher in cures
ENSG00000115839	RAB3GAP1	0.195971	0.00815184	0.292245	Higher in cures
ENSG00000103932	RPAP1	0.195971	0.00815184	0.292245	Higher in cures
ENSG00000166224	SGPL1	0.195971	0.00815184	0.292245	Higher in cures
ENSG00000138074	SLC5A6	0.195971	0.00815184	0.292245	Higher in cures
ENSG00000120800	UTP20	0.195971	0.00815184	0.292245	Higher in cures
ENSG00000223501	VPS52	0.195971	0.00815184	0.292245	Higher in cures
ENSG00000174437	ATP2A2	0.197802	0.0085453	0.292245	Higher in cures
ENSG00000166780	C16orf45	0.197802	0.0085453	0.292245	Higher in cures
ENSG00000107862	GBF1	0.197802	0.0085453	0.292245	Higher in cures
ENSG00000010626	LRRC23	0.197802	0.0085453	0.292245	Higher in cures
ENSG00000185527	PDE6G	0.197802	0.0085453	0.292245	Higher in cures
ENSG00000028277	POU2F2	0.197802	0.0085453	0.292245	Higher in cures
ENSG00000112130	RNF8	0.197802	0.0085453	0.292245	Higher in cures
ENSG00000260805	RP11-61J19.5	0.197802	0.0085453	0.292245	Higher in cures
ENSG00000168003	SLC3A2	0.197802	0.0085453	0.292245	Higher in cures
ENSG00000204104	TRAF3IP1	0.197802	0.0085453	0.292245	Higher in cures
ENSG00000078246	TULP3	0.197802	0.0085453	0.292245	Higher in cures
ENSG00000156697	UTP14A	0.197802	0.0085453	0.292245	Higher in cures
ENSG00000145041	VPRBP	0.197802	0.0085453	0.292245	Higher in cures
ENSG00000196557	CACNA1H	0.199634	0.00895565	0.292245	Higher in cures
ENSG00000267730	CTD-2537I9.5	0.199634	0.00895565	0.292245	Higher in cures
ENSG00000165732	DDX21	0.199634	0.00895565	0.292245	Higher in cures
ENSG00000033170	FUT8	0.199634	0.00895565	0.292245	Higher in cures
ENSG00000065150	IPO5	0.199634	0.00895565	0.292245	Higher in cures
ENSG00000145220	LYAR	0.199634	0.00895565	0.292245	Higher in cures
ENSG00000115275	MOGS	0.199634	0.00895565	0.292245	Higher in cures
ENSG00000101158	NELFCD	0.199634	0.00895565	0.292245	Higher in cures
ENSG00000124507	PACSIN1	0.199634	0.00895565	0.292245	Higher in cures
ENSG00000164776	PHKG1	0.199634	0.00895565	0.292245	Higher in cures
ENSG00000107263	RAPGEF1	0.199634	0.00895565	0.292245	Higher in cures
ENSG00000138670	RASGEF1B	0.199634	0.00895565	0.292245	Higher in cures
ENSG00000213901	SLC23A3	0.199634	0.00895565	0.292245	Higher in cures
ENSG00000054118	THRAP3	0.199634	0.00895565	0.292245	Higher in cures
ENSG00000076554	TPD52	0.199634	0.00895565	0.292245	Higher in cures
ENSG00000198874	TYW1	0.199634	0.00895565	0.292245	Higher in cures
ENSG00000166167	BTRC	0.201465	0.0093835	0.292245	Higher in cures
ENSG00000134256	CD101	0.201465	0.0093835	0.292245	Higher in cures
ENSG00000008128	CDK11A	0.201465	0.0093835	0.292245	Higher in cures
ENSG00000121289	CEP89	0.201465	0.0093835	0.292245	Higher in cures
ENSG00000182578	CSF1R	0.201465	0.0093835	0.292245	Higher in cures
ENSG00000214595	EML6	0.201465	0.0093835	0.292245	Higher in cures
ENSG00000180104	EXOC3	0.201465	0.0093835	0.292245	Higher in cures
ENSG00000132463	GRSF1	0.201465	0.0093835	0.292245	Higher in cures
ENSG00000096384	HSP90AB1	0.201465	0.0093835	0.292245	Higher in cures
ENSG00000144791	LIMD1	0.201465	0.0093835	0.292245	Higher in cures
ENSG00000135372	NAT10	0.201465	0.0093835	0.292245	Higher in cures
ENSG00000143365	RORC	0.201465	0.0093835	0.292245	Higher in cures
ENSG00000272777	RP11-571L19.8	0.201465	0.0093835	0.292245	Higher in cures
ENSG00000120008	WDR11	0.201465	0.0093835	0.292245	Higher in cures
ENSG00000168913	ENHO	0.203297	0.0098295	0.292245	Higher in cures
ENSG00000137166	FOXP4	0.203297	0.0098295	0.292245	Higher in cures
ENSG00000106105	GARS	0.203297	0.0098295	0.292245	Higher in cures
ENSG00000116580	GON4L	0.203297	0.0098295	0.292245	Higher in cures
ENSG00000172534	HCFC1	0.203297	0.0098295	0.292245	Higher in cures
ENSG00000198700	IPO9	0.203297	0.0098295	0.292245	Higher in cures
ENSG00000089094	KDM2B	0.203297	0.0098295	0.292245	Higher in cures
ENSG00000107077	KDM4C	0.203297	0.0098295	0.292245	Higher in cures
ENSG00000166477	LEO1	0.203297	0.0098295	0.292245	Higher in cures
ENSG00000186575	NF2	0.203297	0.0098295	0.292245	Higher in cures
ENSG00000086102	NFX1	0.203297	0.0098295	0.292245	Higher in cures
ENSG00000104356	POP1	0.203297	0.0098295	0.292245	Higher in cures
ENSG00000177380	PPFIA3	0.203297	0.0098295	0.292245	Higher in cures
ENSG00000249141	RP11-514O12.4	0.203297	0.0098295	0.292245	Higher in cures
ENSG00000070366	SMG6	0.203297	0.0098295	0.292245	Higher in cures
ENSG00000143569	UBAP2L	0.203297	0.0098295	0.292245	Higher in cures
ENSG00000173218	VANGL1	0.203297	0.0098295	0.292245	Higher in cures
ENSG00000176473	WDR25	0.203297	0.0098295	0.292245	Higher in cures
ENSG00000198429	ZNF69	0.203297	0.0098295	0.292245	Higher in cures
ENSG00000183779	ZNF703	0.203297	0.0098295	0.292245	Higher in cures
ENSG00000176371	ZSCAN2	0.203297	0.0098295	0.292245	Higher in cures
ENSG00000272079	LA16c-380H5.5	0.89011	0.000681125	0.292245	Higher in failures
ENSG00000213937	CLDN9	0.879121	0.000962897	0.292245	Higher in failures
ENSG00000132965	ALOX5AP	0.868132	0.00134954	0.292245	Higher in failures
ENSG00000124785	NRN1	0.8663	0.00142645	0.292245	Higher in failures
ENSG00000198736	MSRB1	0.849817	0.00232394	0.292245	Higher in failures
ENSG00000213903	LTB4R	0.836996	0.003352	0.292245	Higher in failures
ENSG00000008438	PGLYRP1	0.836996	0.003352	0.292245	Higher in failures
ENSG00000171700	RGS19	0.836996	0.003352	0.292245	Higher in failures
ENSG00000158887	MPZ	0.833333	0.00371388	0.292245	Higher in failures
ENSG00000100362	PVALB	0.833333	0.00371388	0.292245	Higher in failures
ENSG00000254470	AP5B1	0.827839	0.00432357	0.292245	Higher in failures
ENSG00000167434	CA4	0.826007	0.00454613	0.292245	Higher in failures
ENSG00000168887	C2orf68	0.824176	0.00477902	0.292245	Higher in failures
ENSG00000221869	CEBPD	0.824176	0.00477902	0.292245	Higher in failures
ENSG00000180316	PNPLA1	0.824176	0.00477902	0.292245	Higher in failures
ENSG00000239732	TLR9	0.820513	0.00527747	0.292245	Higher in failures
ENSG00000151952	TMEM132D	0.818681	0.0055439	0.292245	Higher in failures
ENSG00000138678	AGPAT9	0.81685	0.00582241	0.292245	Higher in failures
ENSG00000168040	FADD	0.81685	0.00582241	0.292245	Higher in failures
ENSG00000000938	FGR	0.81685	0.00582241	0.292245	Higher in failures
ENSG00000128594	LRRC4	0.815018	0.00611347	0.292245	Higher in failures
ENSG00000116685	KIAA2013	0.813187	0.00641758	0.292245	Higher in failures
ENSG00000160685	ZBTB7B	0.813187	0.00641758	0.292245	Higher in failures
ENSG00000099875	MKNK2	0.809524	0.00706693	0.292245	Higher in failures
ENSG00000100906	NFKBIA	0.807692	0.00741324	0.292245	Higher in failures
ENSG00000108405	P2RX1	0.807692	0.00741324	0.292245	Higher in failures
ENSG00000070731	ST6GALNAC2	0.807692	0.00741324	0.292245	Higher in failures
ENSG00000074410	CA12	0.805861	0.00777468	0.292245	Higher in failures
ENSG00000101181	MTG2	0.805861	0.00777468	0.292245	Higher in failures
ENSG00000214212	C19orf38	0.804029	0.00815184	0.292245	Higher in failures
ENSG00000203814	HIST2H2BF	0.802198	0.0085453	0.292245	Higher in failures
ENSG00000224397	LINC01272	0.802198	0.0085453	0.292245	Higher in failures
ENSG00000198225	FKBP1C	0.800366	0.00895565	0.292245	Higher in failures
ENSG00000180596	HIST1H2BC	0.800366	0.00895565	0.292245	Higher in failures
ENSG00000254901	MEF2BNB	0.800366	0.00895565	0.292245	Higher in failures
ENSG00000116691	MIIP	0.800366	0.00895565	0.292245	Higher in failures
ENSG00000011600	TYROBP	0.800366	0.00895565	0.292245	Higher in failures
ENSG00000064687	ABCA7	0.798535	0.0093835	0.292245	Higher in failures
ENSG00000076662	ICAM3	0.798535	0.0093835	0.292245	Higher in failures
ENSG00000064547	LPAR2	0.798535	0.0093835	0.292245	Higher in failures
ENSG00000160785	SLC25A44	0.798535	0.0093835	0.292245	Higher in failures
ENSG00000144579	CTDSP1	0.796703	0.0098295	0.292245	Higher in failures
ENSG00000181274	FRAT2	0.796703	0.0098295	0.292245	Higher in failures
ENSG00000159128	IFNGR2	0.796703	0.0098295	0.292245	Higher in failures
ENSG00000197956	S100A6	0.796703	0.0098295	0.292245	Higher in failures
ENSG00000175274	TP53I11	0.796703	0.0098295	0.292245	Higher in failures
ENSG00000181444	ZNF467	0.796703	0.0098295	0.292245	Higher in failures

## Sheet: Table S4 (updated)
Table S4. Modular enrichment of genes differentially-expressed between cures and treatment failures at baseline
Genes Higher in Cures	Relative to entire genome (427 genes in set, 15888 gene total)				Relative to genes decreasing over successful treatment (255 genes in set, 8876 genes total)
Module	# Module Genes in Set	# Genes in Module	p	FDR	# Module Genes in Set	# Genes in Module	p	FDR
Mitochondria_M5.10/M6.12/M6.2	34	380	8.48453e-10	2.31628e-07	34	380	1.22421e-07	3.67262e-07
HALLMARK_UNFOLDED_PROTEIN_RESPONSE	10	109	0.000708413	0.0845424	10	109	0.00164441	0.00246661
nuclear pore complex_M106.0	4	17	0.000929037	0.0845424	4	17	0.00686543	0.00686543
Genes Higher in Treatment Failures	Relative to entire genome (47 genes in set, 15888 genes total)				Relative to genes decreasing over successful treatment (44 genes in set, 1914 genes total)
Module	# Module Genes in Set	# Genes in Module	p	FDR	# Module Genes in Set	# Genes in Module	p	FDR
enriched in neutrophils_M37.1/M163	4	62	3.31379e-05	0.00452332	4	62	0.025	0.075

## Sheet: Table S5
Table S5. Systematic addition of assays leads to small signatures that simultaneously reproduce FAILURE and DISEASE signature performance.
		PCR AUCs		RNA-Seq AUCs
Signature Size	Assays Added	Cures vs Failures - Dx	Dx vs Wk 24 - Cures	Cures vs Failures - Dx	Dx vs Wk 24 - Cures	Mean AUC
2 assays	SMARCD3_Hs01088251_g1, UCP2_Hs01075224_g1	0.917582	0.916271	0.879121	0.937148	0.912531
3 assays	MAP7D3_Hs00226257_m1	0.904762	0.935264	0.934982	0.944028	0.929759
4 assays	RP11-295G20.2_Hs01373568_m1	0.928571	0.930358	0.935897	0.940744	0.933893
5 assays	STT3A_Hs00967491_m1	0.915751	0.936056	0.948718	0.946216	0.936685
6 assays	UCP2_Hs01075228_g1	0.917582	0.932257	0.948718	0.945278	0.935959
7 assays	SMARCD3_Hs01088244_g1	0.915751	0.941912	0.943223	0.946373	0.936815
8 assays	UCP2_Hs00163349_m1	0.923077	0.942229	0.935897	0.945435	0.936659

## Sheet: Table S6
Table S6. RP11-295G20.2 predicts treatment failure and monitors course of treatment
		RNA-Seq		qRT-PCR
Group 1	Group 2	AUC	P	AUC	P
Microbiological cures at baseline	Microbiological cures at week 24	0.928549	4.17193e-21	0.887427	2.74978e-17
Treatment failures at baseline	Microbiological cures at baseline	0.728938	0.02328	0.817669	0.00287963
Treatment failures at week 24	Microbiological cures at week 24	0.945993	4.92871e-05	0.859568	0.000426391

## Sheet: Table S7
Table S7. List of junctions in ACS COR.
Junction	Gene	Class
chr10:90588423-90591591.-	ANKRD22	Signal
chr22:36657768-36661196.+	APOL1	Signal
chr11:64762021-64764347.-	BATF2	Signal
chr6:36336848-36339106.-	ETV7	Signal
chr6:36334539-36334651.-	ETV7	Signal
chr6:36322464-36334651.-	ETV7	Signal
chr1:149760173-149761609.+	FCGR1A	Signal
chr1:149754330-149754725.+	FCGR1A	Signal
chr1:120935468-120935863.-	FCGR1B	Signal
chr1:120930293-120934380.-	FCGR1B	Signal
chr1:120928615-120930038.-	FCGR1B	Signal
chr1:89528936-89530842.-	GBP1	Signal
chr1:89526007-89528727.-	GBP1	Signal
chr1:89525109-89525879.-	GBP1	Signal
chr1:89524726-89524999.-	GBP1	Signal
chr1:89523917-89524523.-	GBP1	Signal
chr1:89522817-89523674.-	GBP1	Signal
chr1:89521911-89522536.-	GBP1	Signal
chr1:89520898-89521698.-	GBP1	Signal
chr1:89520558-89520795.-	GBP1	Signal
chr1:89519151-89520364.-	GBP1	Signal
chr1:89586953-89587459.-	GBP2	Signal
chr1:89585971-89586825.-	GBP2	Signal
chr1:89579979-89582674.-	GBP2	Signal
chr1:89578367-89579698.-	GBP2	Signal
chr1:89575949-89578154.-	GBP2	Signal
chr1:89575949-89578142.-	GBP2	Signal
chr1:89575553-89575846.-	GBP2	Signal
chr1:89573974-89575359.-	GBP2	Signal
chr1:89654477-89655720.-	GBP4	Signal
chr1:89728468-89729418.-	GBP5	Signal
chr1:89726500-89727902.-	GBP5	Signal
chr17:1543960-1546735.-	SCARF1	Signal
chr17:1543036-1543205.-	SCARF1	Signal
chr17:1542220-1542932.-	SCARF1	Signal
chr17:1540356-1542099.-	SCARF1	Signal
chr17:1540149-1540234.-	SCARF1	Signal
chr17:56598521-56598614.-	SEPT4	Signal
chr11:57379409-57381800.+	SERPING1	Signal
chr11:57374020-57379300.+	SERPING1	Signal
chr11:57374020-57379189.+	SERPING1	Signal
chr11:57373686-57373880.+	SERPING1	Signal
chr11:57369642-57373482.+	SERPING1	Signal
chr11:57367850-57369507.+	SERPING1	Signal
chr11:57365794-57367351.+	SERPING1	Signal
chr2:191872387-191873688.-	STAT1	Signal
chr2:191864430-191865799.-	STAT1	Signal
chr2:191856046-191859786.-	STAT1	Signal
chr2:191854400-191855953.-	STAT1	Signal
chr2:191851794-191854340.-	STAT1	Signal
chr2:191851673-191851764.-	STAT1	Signal
chr2:191850386-191851579.-	STAT1	Signal
chr2:191849119-191850344.-	STAT1	Signal
chr2:191848466-191849035.-	STAT1	Signal
chr2:191847244-191848367.-	STAT1	Signal
chr2:191845395-191847108.-	STAT1	Signal
chr2:191844592-191845345.-	STAT1	Signal
chr2:191843727-191844497.-	STAT1	Signal
chr2:191841751-191843581.-	STAT1	Signal
chr2:191840613-191841565.-	STAT1	Signal
chr6:32820016-32820164.-	TAP1	Signal
chr6:32818926-32819885.-	TAP1	Signal
chr12:112587675-112589604.+	TRAFD1	Signal
chr2:114713283-114714936.+	ACTR3	Reference
chr11:67051844-67052317.+	ADRBK1	Reference
chr11:67050699-67051177.+	ADRBK1	Reference
chr1:22413359-22417920.+	CDC42	Reference
chr1:115262363-115263159.-	CSDE1	Reference
chr1:115261366-115262199.-	CSDE1	Reference
chr1:115260837-115261233.-	CSDE1	Reference
chr2:158272655-158275034.-	CYTIP	Reference
chr5:176859807-176860147.+	GRK6	Reference
chr5:176778292-176778452.-	LMAN2	Reference
chr5:176765606-176778173.-	LMAN2	Reference
chr5:176764786-176765488.-	LMAN2	Reference
chr12:50153104-50155486.+	TMBIM6	Reference
chr12:50152545-50153003.+	TMBIM6	Reference
chr12:50152263-50152465.+	TMBIM6	Reference
chr12:50152058-50152165.+	TMBIM6	Reference
chr12:50149538-50152009.+	TMBIM6	Reference
chr1:154142945-154143124.-	TPM3	Reference
chr1:154130197-154142875.-	TPM3	Reference
chr19:35761500-35761620.+	USF2	Reference

## Sheet: Table S8
Table S8. List of junctions in DISEASE.
Junction	Gene	Class
chr10:90582775-90583036.-	ANKRD22	Signal
chr16:89783230-89785434.-	C16orf7	Signal
chr1:161188513-161188670.+	FCER1G	Signal
chr1:161188066-161188492.+	FCER1G	Signal
chr1:149761894-149762792.+	FCGR1A	Signal
chr1:149754330-149754725.+	FCGR1A	Signal
chr1:149755813-149759921.+	FCGR1A	Signal
chr1:149760173-149761609.+	FCGR1A	Signal
chr1:149754746-149755558.+	FCGR1A	Signal
chr1:120927417-120928267.-	FCGR1B	Signal
chr3:148742059-148744546.+	GYG1	Signal
chr1:231663161-231664165.-	RP11-295G20.2	Signal
chr17:80280246-80280753.-	SECTM1	Signal
chr17:80285168-80291575.-	SECTM1	Signal
chr17:80282766-80285022.-	SECTM1	Signal
chr7:150939318-150939566.-	SMARCD3	Signal
chr7:150942757-150972199.-	SMARCD3	Signal
chr7:150936832-150937197.-	SMARCD3	Signal
chr7:150939929-150940744.-	SMARCD3	Signal
chr7:150938739-150938962.-	SMARCD3	Signal
chr7:150936583-150936709.-	SMARCD3	Signal
chr7:150937333-150937510.-	SMARCD3	Signal
chr7:150939064-150939222.-	SMARCD3	Signal
chr7:150937608-150938577.-	SMARCD3	Signal
chr7:150939689-150939806.-	SMARCD3	Signal
chr7:150936242-150936481.-	SMARCD3	Signal
chr1:150239056-150239474.-	APH1A	Reference
chr1:228284963-228285042.+	ARF1	Reference
chr1:228285416-228285552.+	ARF1	Reference
chr1:228285153-228285291.+	ARF1	Reference
chr12:57926805-57927020.-	DCTN2	Reference
chr10:85909999-85910464.+	GHITM	Reference
chr12:120899965-120901752.-	SRSF9	Reference
chr11:18528470-18531088.-	TSG101	Reference
chr11:18505619-18524032.-	TSG101	Reference
chr11:18524124-18528403.-	TSG101	Reference

## Sheet: Table S9
Table S9. List of junctions in FAILURE
Junction	Gene	Class
chr1:116933033-116933403.+	ATP1A1	Signal
chrX:149105698-149106359.-	CXorf40B	Signal
chr1:173806184-173807327.+	DARS2	Signal
chr6:564702-564863.-	EXOC2	Signal
chr1:19545976-19546062.-	KIAA0090	Signal
chr17:26946793-26946877.-	KIAA0100	Signal
chr13:42179412-42185711.-	KIAA0564	Signal
chrX:135304645-135306985.-	MAP7D3	Signal
chr2:232018380-232026053.+	PSMD1	Signal
chr4:83740406-83742189.-	SEC31A	Signal
chr7:127343377-127344892.+	SND1	Signal
chr11:125482642-125482883.+	STT3A	Signal
chr11:125479484-125481322.+	STT3A	Signal
chr11:125488456-125489905.+	STT3A	Signal
chr11:73689522-73692520.-	UCP2	Signal
chr11:73689141-73689297.-	UCP2	Signal
chr11:73686166-73686535.-	UCP2	Signal
chr11:73688062-73688930.-	UCP2	Signal
chr10:104244133-104245365.-	ACTR1A	Reference
chr11:67049029-67049120.+	ADRBK1	Reference
chr11:67050699-67051177.+	ADRBK1	Reference
chr3:9839461-9841868.+	ARPC4;ARPC4-TTLL3	Reference
chr1:43830318-43830408.-	ELOVL1	Reference
chr6:36937890-36938181.-	MTCH1	Reference
chr6:36936750-36937814.-	MTCH1	Reference
chr1:2330953-2332295.+	RER1	Reference
chr11:18528470-18531088.-	TSG101	Reference
chr11:18536388-18537645.-	TSG101	Reference

## Sheet: Table S10
Table S10. Selected assays for qRT-PCR analysis of the ACS COR genes
Gene	Assay	Class
ANKRD22	ANKRD22-j2	Signal
APOL1	Hs00358603_g1	Signal
BATF2	Hs00912736_m1	Signal
ETV7	Hs00903230_g1	Signal
FCGR1B	Hs00417598_m1	Signal
GBP1	GBP1-j1	Signal
GBP2	Hs00894842_g1	Signal
GBP5	Hs00369472_m1	Signal
SCARF1	Hs01092483_m1	Signal
SEPT4	Hs00910208_g1	Signal
SERPING1	Hs00934329_m1	Signal
STAT1	Hs01013994_m1	Signal
TAP1	Hs00897093_g1	Signal
TRAFD1	Hs00938765_m1	Signal
ACTR3	Hs01029159_g1	Reference
ADRBK1	Hs01056345_g1	Reference
CDC42	Hs03044122_g1	Reference
TMBIM6	Hs00162661_m1	Reference

[truncated: 12 more sheets: Table S11, Table S12, Table S13, Table S14, Table S15, Table S16, Table S17, Table S18, Table S19, Table S20, Table S21, Table S22]
